# Supplementary material for: A whole-genome shotgun approach for assembling and anchoring the hexaploid bread wheat genome
Source: Genome Biol. 2015 Jan 31;16(1):26. doi: 10.1186/s13059-015-0582-8 (PMC4373400; doi:10.1186/s13059-015-0582-8)
Supplement: Additional file 2: — Identifiers of full-length cDNAs that can be aligned to the assembly of Chinese Spring with ≥99% identity but not (or with identity <99%) to the assembly of W7984. [file 13059_2015_582_MOESM2_ESM.xlsx]

## Sheet: Additional_File_2.txt
RFL_Contig1001
RFL_Contig1007
RFL_Contig100
RFL_Contig1023
RFL_Contig1033
RFL_Contig1038
RFL_Contig103
RFL_Contig1041
RFL_Contig1044
RFL_Contig1047
RFL_Contig104
RFL_Contig1054
RFL_Contig1055
RFL_Contig1058
RFL_Contig1060
RFL_Contig1064
RFL_Contig1070
RFL_Contig1076
RFL_Contig1079
RFL_Contig1085
RFL_Contig1088
RFL_Contig1094
RFL_Contig1097
RFL_Contig1100
RFL_Contig1115
RFL_Contig1118
RFL_Contig1122
RFL_Contig1123
RFL_Contig1128
RFL_Contig112
RFL_Contig1133
RFL_Contig1143
RFL_Contig114
RFL_Contig1152
RFL_Contig1157
RFL_Contig1158
RFL_Contig1159
RFL_Contig1161
RFL_Contig1165
RFL_Contig1168
RFL_Contig1169
RFL_Contig1171
RFL_Contig1173
RFL_Contig1179
RFL_Contig1185
RFL_Contig1190
RFL_Contig1194
RFL_Contig119
RFL_Contig1209
RFL_Contig1211
RFL_Contig1216
RFL_Contig1220
RFL_Contig1224
RFL_Contig1225
RFL_Contig1228
RFL_Contig1232
RFL_Contig1240
RFL_Contig1251
RFL_Contig1255
RFL_Contig1257
RFL_Contig1260
RFL_Contig1263
RFL_Contig1268
RFL_Contig1284
RFL_Contig1285
RFL_Contig1286
RFL_Contig1291
RFL_Contig1300
RFL_Contig1301
RFL_Contig1304
RFL_Contig1307
RFL_Contig1311
RFL_Contig131
RFL_Contig1328
RFL_Contig1333
RFL_Contig1338
RFL_Contig1341
RFL_Contig1348
RFL_Contig135
RFL_Contig1362
RFL_Contig1372
RFL_Contig1374
RFL_Contig1376
RFL_Contig137
RFL_Contig1382
RFL_Contig1385
RFL_Contig1395
RFL_Contig1402
RFL_Contig1418
RFL_Contig1419
RFL_Contig1425
RFL_Contig1426
RFL_Contig1427
RFL_Contig1428
RFL_Contig1429
RFL_Contig1438
RFL_Contig1456
RFL_Contig1460
RFL_Contig1465
RFL_Contig1477
RFL_Contig1485
RFL_Contig148
RFL_Contig1491
RFL_Contig1492
RFL_Contig14
RFL_Contig1509
RFL_Contig1512
RFL_Contig1518
RFL_Contig1520
RFL_Contig1533
RFL_Contig1535
RFL_Contig153
RFL_Contig1545
RFL_Contig1550
RFL_Contig1555
RFL_Contig1558
RFL_Contig1560
RFL_Contig1563
RFL_Contig1565
RFL_Contig1573
RFL_Contig1591
RFL_Contig1598
RFL_Contig1607
RFL_Contig1611
RFL_Contig1618
RFL_Contig1639
RFL_Contig1653
RFL_Contig1659
RFL_Contig1664
RFL_Contig1667
RFL_Contig1674
RFL_Contig1675
RFL_Contig1676
RFL_Contig1677
RFL_Contig170
RFL_Contig1723
RFL_Contig1727
RFL_Contig172
RFL_Contig1731
RFL_Contig1736
RFL_Contig1744
RFL_Contig174
RFL_Contig175
RFL_Contig1762
RFL_Contig1765
RFL_Contig1769
RFL_Contig1775
RFL_Contig1782
RFL_Contig1785
RFL_Contig1789
RFL_Contig1790
RFL_Contig1791
RFL_Contig1801
RFL_Contig1803
RFL_Contig1806
RFL_Contig1809
RFL_Contig180
RFL_Contig1834
RFL_Contig1838
RFL_Contig183
RFL_Contig184
RFL_Contig1858
RFL_Contig1861
RFL_Contig1864
RFL_Contig1866
RFL_Contig1867
RFL_Contig1868
RFL_Contig1869
RFL_Contig1874
RFL_Contig1892
RFL_Contig1910
RFL_Contig1914
RFL_Contig1919
RFL_Contig1942
RFL_Contig1944
RFL_Contig1945
RFL_Contig1975
RFL_Contig1976
RFL_Contig197
RFL_Contig1983
RFL_Contig1994
RFL_Contig1995
RFL_Contig2005
RFL_Contig2010
RFL_Contig2018
RFL_Contig2032
RFL_Contig2037
RFL_Contig2051
RFL_Contig2055
RFL_Contig2062
RFL_Contig2066
RFL_Contig2072
RFL_Contig2075
RFL_Contig2084
RFL_Contig2086
RFL_Contig2089
RFL_Contig2092
RFL_Contig2097
RFL_Contig2102
RFL_Contig2103
RFL_Contig2106
RFL_Contig2114
RFL_Contig2116
RFL_Contig2119
RFL_Contig2129
RFL_Contig2132
RFL_Contig2137
RFL_Contig2139
RFL_Contig214
RFL_Contig2152
RFL_Contig2154
RFL_Contig2156
RFL_Contig2160
RFL_Contig2161
RFL_Contig2166
RFL_Contig216
RFL_Contig2170
RFL_Contig2175
RFL_Contig2176
RFL_Contig2184
RFL_Contig2187
RFL_Contig2188
RFL_Contig2193
RFL_Contig2214
RFL_Contig2215
RFL_Contig2216
RFL_Contig221
RFL_Contig2227
RFL_Contig2230
RFL_Contig2237
RFL_Contig2242
RFL_Contig2246
RFL_Contig2251
RFL_Contig2277
RFL_Contig2287
RFL_Contig2294
RFL_Contig229
RFL_Contig22
RFL_Contig2301
RFL_Contig2306
RFL_Contig2308
RFL_Contig2310
RFL_Contig2325
RFL_Contig2336
RFL_Contig233
RFL_Contig2343
RFL_Contig2346
RFL_Contig2347
RFL_Contig2349
RFL_Contig2350
RFL_Contig2354
RFL_Contig2364
RFL_Contig2369
RFL_Contig2376
RFL_Contig2383
RFL_Contig2387
RFL_Contig2396
RFL_Contig2402
RFL_Contig2409
RFL_Contig2416
RFL_Contig2418
RFL_Contig2424
RFL_Contig2427
RFL_Contig2436
RFL_Contig2448
RFL_Contig2454
RFL_Contig2456
RFL_Contig2458
RFL_Contig2484
RFL_Contig2488
RFL_Contig2489
RFL_Contig2493
RFL_Contig2503
RFL_Contig2507
RFL_Contig2508
RFL_Contig2515
RFL_Contig2517
RFL_Contig2519
RFL_Contig2528
RFL_Contig2531
RFL_Contig2533
RFL_Contig2534
RFL_Contig2538
RFL_Contig2539
RFL_Contig2544
RFL_Contig2560
RFL_Contig2564
RFL_Contig2573
RFL_Contig2578
RFL_Contig2579
RFL_Contig2584
RFL_Contig2585
RFL_Contig2588
RFL_Contig2597
RFL_Contig259
RFL_Contig2600
RFL_Contig2606
RFL_Contig2618
RFL_Contig2624
RFL_Contig2638
RFL_Contig2653
RFL_Contig2660
RFL_Contig2674
RFL_Contig2680
RFL_Contig2696
RFL_Contig2701
RFL_Contig2716
RFL_Contig2718
RFL_Contig271
RFL_Contig2740
RFL_Contig2758
RFL_Contig2769
RFL_Contig2778
RFL_Contig2793
RFL_Contig2795
RFL_Contig2799
RFL_Contig2803
RFL_Contig2805
RFL_Contig2807
RFL_Contig2815
RFL_Contig281
RFL_Contig2820
RFL_Contig2821
RFL_Contig2826
RFL_Contig2831
RFL_Contig2845
RFL_Contig2853
RFL_Contig2863
RFL_Contig2864
RFL_Contig2875
RFL_Contig2880
RFL_Contig2895
RFL_Contig2902
RFL_Contig2911
RFL_Contig2912
RFL_Contig2913
RFL_Contig2915
RFL_Contig2935
RFL_Contig2936
RFL_Contig2954
RFL_Contig2955
RFL_Contig2957
RFL_Contig2961
RFL_Contig2981
RFL_Contig2985
RFL_Contig2987
RFL_Contig2993
RFL_Contig29
RFL_Contig3001
RFL_Contig3003
RFL_Contig3010
RFL_Contig3012
RFL_Contig3016
RFL_Contig3029
RFL_Contig3034
RFL_Contig3044
RFL_Contig3048
RFL_Contig3050
RFL_Contig3057
RFL_Contig3058
RFL_Contig3067
RFL_Contig3075
RFL_Contig3077
RFL_Contig3079
RFL_Contig3080
RFL_Contig3094
RFL_Contig3098
RFL_Contig3109
RFL_Contig3112
RFL_Contig3115
RFL_Contig3116
RFL_Contig3117
RFL_Contig311
RFL_Contig3131
RFL_Contig3141
RFL_Contig3170
RFL_Contig3176
RFL_Contig3180
RFL_Contig3182
RFL_Contig3185
RFL_Contig3186
RFL_Contig3198
RFL_Contig31
RFL_Contig3207
RFL_Contig3214
RFL_Contig3220
RFL_Contig3224
RFL_Contig323
RFL_Contig3246
RFL_Contig3248
RFL_Contig324
RFL_Contig3250
RFL_Contig3252
RFL_Contig3264
RFL_Contig3273
RFL_Contig3275
RFL_Contig3283
RFL_Contig3284
RFL_Contig3286
RFL_Contig328
RFL_Contig3304
RFL_Contig3313
RFL_Contig3318
RFL_Contig3321
RFL_Contig3326
RFL_Contig3350
RFL_Contig3352
RFL_Contig3368
RFL_Contig3370
RFL_Contig337
RFL_Contig3394
RFL_Contig3401
RFL_Contig3424
RFL_Contig342
RFL_Contig3431
RFL_Contig3433
RFL_Contig344
RFL_Contig3455
RFL_Contig3459
RFL_Contig3473
RFL_Contig3479
RFL_Contig3480
RFL_Contig3481
RFL_Contig3493
RFL_Contig3499
RFL_Contig34
RFL_Contig3512
RFL_Contig3517
RFL_Contig3521
RFL_Contig3524
RFL_Contig3525
RFL_Contig3526
RFL_Contig3531
RFL_Contig3538
RFL_Contig3544
RFL_Contig3548
RFL_Contig354
RFL_Contig3552
RFL_Contig3570
RFL_Contig3573
RFL_Contig3576
RFL_Contig3587
RFL_Contig3590
RFL_Contig3602
RFL_Contig3610
RFL_Contig3614
RFL_Contig3621
RFL_Contig3625
RFL_Contig3626
RFL_Contig363
RFL_Contig3641
RFL_Contig3668
RFL_Contig3673
RFL_Contig3678
RFL_Contig3681
RFL_Contig3688
RFL_Contig3694
RFL_Contig3695
RFL_Contig3697
RFL_Contig3706
RFL_Contig3714
RFL_Contig3716
RFL_Contig3724
RFL_Contig3728
RFL_Contig3735
RFL_Contig3736
RFL_Contig3739
RFL_Contig3744
RFL_Contig3749
RFL_Contig3761
RFL_Contig3762
RFL_Contig3765
RFL_Contig3773
RFL_Contig3781
RFL_Contig3814
RFL_Contig3832
RFL_Contig3835
RFL_Contig3837
RFL_Contig3841
RFL_Contig3845
RFL_Contig3850
RFL_Contig3853
RFL_Contig3861
RFL_Contig3864
RFL_Contig3865
RFL_Contig3866
RFL_Contig3873
RFL_Contig3880
RFL_Contig3883
RFL_Contig3884
RFL_Contig388
RFL_Contig3891
RFL_Contig3904
RFL_Contig3911
RFL_Contig3913
RFL_Contig3917
RFL_Contig3919
RFL_Contig392
RFL_Contig3935
RFL_Contig3947
RFL_Contig3957
RFL_Contig3960
RFL_Contig3974
RFL_Contig3978
RFL_Contig3985
RFL_Contig3986
RFL_Contig3995
RFL_Contig3996
RFL_Contig399
RFL_Contig3
RFL_Contig4008
RFL_Contig4010
RFL_Contig4033
RFL_Contig4034
RFL_Contig4049
RFL_Contig4055
RFL_Contig4058
RFL_Contig4063
RFL_Contig4066
RFL_Contig4069
RFL_Contig4098
RFL_Contig4114
RFL_Contig4120
RFL_Contig4136
RFL_Contig4140
RFL_Contig4143
RFL_Contig4146
RFL_Contig4163
RFL_Contig4175
RFL_Contig4178
RFL_Contig4186
RFL_Contig4187
RFL_Contig4206
RFL_Contig4212
RFL_Contig4213
RFL_Contig4222
RFL_Contig4234
RFL_Contig4241
RFL_Contig4243
RFL_Contig4263
RFL_Contig4264
RFL_Contig4270
RFL_Contig4271
RFL_Contig4272
RFL_Contig4275
RFL_Contig4277
RFL_Contig4283
RFL_Contig4289
RFL_Contig4292
RFL_Contig4297
RFL_Contig4313
RFL_Contig4324
RFL_Contig4333
RFL_Contig4337
RFL_Contig4338
RFL_Contig4339
RFL_Contig4344
RFL_Contig434
RFL_Contig4357
RFL_Contig4368
RFL_Contig4374
RFL_Contig4384
RFL_Contig4387
RFL_Contig4388
RFL_Contig43
RFL_Contig4402
RFL_Contig4419
RFL_Contig4423
RFL_Contig4426
RFL_Contig4433
RFL_Contig4435
RFL_Contig4439
RFL_Contig4440
RFL_Contig444
RFL_Contig4466
RFL_Contig4467
RFL_Contig4470
RFL_Contig4471
RFL_Contig4472
RFL_Contig447
RFL_Contig4486
RFL_Contig4490
RFL_Contig4501
RFL_Contig4503
RFL_Contig4510
RFL_Contig4512
RFL_Contig4520
RFL_Contig4524
RFL_Contig452
RFL_Contig4531
RFL_Contig4537
RFL_Contig4550
RFL_Contig4556
RFL_Contig4558
RFL_Contig4566
RFL_Contig4567
RFL_Contig4571
RFL_Contig4573
RFL_Contig4582
RFL_Contig4589
RFL_Contig458
RFL_Contig4594
RFL_Contig4597
RFL_Contig460
RFL_Contig4612
RFL_Contig4617
RFL_Contig461
RFL_Contig4632
RFL_Contig4633
RFL_Contig4637
RFL_Contig4645
RFL_Contig4646
RFL_Contig4648
RFL_Contig4657
RFL_Contig465
RFL_Contig4660
RFL_Contig4677
RFL_Contig467
RFL_Contig4684
RFL_Contig4687
RFL_Contig4691
RFL_Contig4692
RFL_Contig4712
RFL_Contig4721
RFL_Contig4751
RFL_Contig4783
RFL_Contig4784
RFL_Contig4790
RFL_Contig4792
RFL_Contig4794
RFL_Contig4798
RFL_Contig4804
RFL_Contig4806
RFL_Contig4807
RFL_Contig4819
RFL_Contig481
RFL_Contig4823
RFL_Contig4825
RFL_Contig4829
RFL_Contig4835
RFL_Contig4845
RFL_Contig4869
RFL_Contig4872
RFL_Contig4873
RFL_Contig4875
RFL_Contig4885
RFL_Contig4889
RFL_Contig4890
RFL_Contig4891
RFL_Contig4893
RFL_Contig4896
RFL_Contig4909
RFL_Contig4910
RFL_Contig4911
RFL_Contig4912
RFL_Contig4914
RFL_Contig4924
RFL_Contig4927
RFL_Contig4932
RFL_Contig4949
RFL_Contig495
RFL_Contig4965
RFL_Contig4966
RFL_Contig4978
RFL_Contig4979
RFL_Contig4980
RFL_Contig4986
RFL_Contig498
RFL_Contig4996
RFL_Contig4
RFL_Contig5016
RFL_Contig5023
RFL_Contig5029
RFL_Contig502
RFL_Contig5030
RFL_Contig5031
RFL_Contig5042
RFL_Contig5058
RFL_Contig5062
RFL_Contig5078
RFL_Contig5082
RFL_Contig5083
RFL_Contig508
RFL_Contig5090
RFL_Contig5092
RFL_Contig5101
RFL_Contig5102
RFL_Contig5109
RFL_Contig5124
RFL_Contig5154
RFL_Contig5157
RFL_Contig5179
RFL_Contig518
RFL_Contig5194
RFL_Contig5195
RFL_Contig5199
RFL_Contig5205
RFL_Contig5207
RFL_Contig5235
RFL_Contig5236
RFL_Contig5240
RFL_Contig5241
RFL_Contig5242
RFL_Contig5248
RFL_Contig5261
RFL_Contig5262
RFL_Contig5272
RFL_Contig5284
RFL_Contig5286
RFL_Contig5292
RFL_Contig5298
RFL_Contig5303
RFL_Contig5306
RFL_Contig530
RFL_Contig5313
RFL_Contig531
RFL_Contig5322
RFL_Contig5327
RFL_Contig5331
RFL_Contig5335
RFL_Contig533
RFL_Contig5343
RFL_Contig5349
RFL_Contig5362
RFL_Contig5375
RFL_Contig5377
RFL_Contig5388
RFL_Contig5402
RFL_Contig5410
RFL_Contig5415
RFL_Contig541
RFL_Contig5424
RFL_Contig5428
RFL_Contig5431
RFL_Contig5443
RFL_Contig5459
RFL_Contig5460
RFL_Contig5463
RFL_Contig5470
RFL_Contig5479
RFL_Contig5488
RFL_Contig548
RFL_Contig5490
RFL_Contig5491
RFL_Contig5493
RFL_Contig5496
RFL_Contig5506
RFL_Contig5523
RFL_Contig5527
RFL_Contig5528
RFL_Contig5534
RFL_Contig5539
RFL_Contig5544
RFL_Contig5558
RFL_Contig5570
RFL_Contig5572
RFL_Contig5582
RFL_Contig5596
RFL_Contig5604
RFL_Contig5606
RFL_Contig5608
RFL_Contig5609
RFL_Contig5613
RFL_Contig5625
RFL_Contig5628
RFL_Contig5630
RFL_Contig5631
RFL_Contig5636
RFL_Contig5637
RFL_Contig5645
RFL_Contig5652
RFL_Contig5654
RFL_Contig5658
RFL_Contig5659
RFL_Contig565
RFL_Contig5662
RFL_Contig5666
RFL_Contig5670
RFL_Contig567
RFL_Contig5685
RFL_Contig5690
RFL_Contig5691
RFL_Contig5699
RFL_Contig569
RFL_Contig5710
RFL_Contig5711
RFL_Contig5722
RFL_Contig5732
RFL_Contig574
RFL_Contig575
RFL_Contig5778
RFL_Contig5782
RFL_Contig5783
RFL_Contig5788
RFL_Contig5789
RFL_Contig5790
RFL_Contig5792
RFL_Contig5798
RFL_Contig57
RFL_Contig5800
RFL_Contig5805
RFL_Contig5810
RFL_Contig5817
RFL_Contig581
RFL_Contig5820
RFL_Contig5821
RFL_Contig5827
RFL_Contig5836
RFL_Contig5837
RFL_Contig5841
RFL_Contig5842
RFL_Contig5845
RFL_Contig5848
RFL_Contig5857
RFL_Contig5861
RFL_Contig586
RFL_Contig5876
RFL_Contig5884
RFL_Contig5894
RFL_Contig5900
RFL_Contig5923
RFL_Contig5926
RFL_Contig5928
RFL_Contig5943
RFL_Contig5946
RFL_Contig5952
RFL_Contig5961
RFL_Contig5967
RFL_Contig597
RFL_Contig5980
RFL_Contig5981
RFL_Contig59
RFL_Contig5
RFL_Contig6000
RFL_Contig6005
RFL_Contig6007
RFL_Contig6012
RFL_Contig6015
RFL_Contig6029
RFL_Contig6039
RFL_Contig6060
RFL_Contig6068
RFL_Contig6075
RFL_Contig6077
RFL_Contig6079
RFL_Contig6084
RFL_Contig6086
RFL_Contig6094
RFL_Contig6096
RFL_Contig6103
RFL_Contig6106
RFL_Contig6114
RFL_Contig6119
RFL_Contig6125
RFL_Contig6128
RFL_Contig6132
RFL_Contig6139
RFL_Contig617
RFL_Contig619
RFL_Contig629
RFL_Contig634
RFL_Contig638
RFL_Contig664
RFL_Contig672
RFL_Contig691
RFL_Contig692
RFL_Contig693
RFL_Contig694
RFL_Contig70
RFL_Contig71
RFL_Contig725
RFL_Contig733
RFL_Contig735
RFL_Contig753
RFL_Contig771
RFL_Contig772
RFL_Contig779
RFL_Contig785
RFL_Contig787
RFL_Contig790
RFL_Contig7
RFL_Contig807
RFL_Contig816
RFL_Contig823
RFL_Contig826
RFL_Contig836
RFL_Contig843
RFL_Contig854
RFL_Contig856
RFL_Contig864
RFL_Contig86
RFL_Contig874
RFL_Contig876
RFL_Contig877
RFL_Contig885
RFL_Contig887
RFL_Contig889
RFL_Contig88
RFL_Contig891
RFL_Contig895
RFL_Contig897
RFL_Contig89
RFL_Contig905
RFL_Contig907
RFL_Contig911
RFL_Contig924
RFL_Contig930
RFL_Contig936
RFL_Contig949
RFL_Contig956
RFL_Contig963
RFL_Contig964
RFL_Contig977
RFL_Contig985
RFL_Contig98
RFL_Contig990
RFL_Contig995
RFL_Contig996
