# Supplementary material for: A whole-genome shotgun approach for assembling and anchoring the hexaploid bread wheat genome
Source: Genome Biol. 2015 Jan 31;16(1):26. doi: 10.1186/s13059-015-0582-8 (PMC4373400; doi:10.1186/s13059-015-0582-8)
Supplement: Additional file 3: — Identifiers of full-length cDNAs that can be aligned to the assembly of W7984 with ≥99% identity but not (or with identity <99%) to the assembly of Chinese Spring. [file 13059_2015_582_MOESM3_ESM.xlsx]

## Sheet: Additional_File_3.txt
RFL_Contig1000
RFL_Contig1004
RFL_Contig1005
RFL_Contig1010
RFL_Contig1011
RFL_Contig1025
RFL_Contig102
RFL_Contig1030
RFL_Contig1034
RFL_Contig1062
RFL_Contig1063
RFL_Contig1071
RFL_Contig1096
RFL_Contig109
RFL_Contig10
RFL_Contig1104
RFL_Contig1106
RFL_Contig1116
RFL_Contig1117
RFL_Contig1124
RFL_Contig1131
RFL_Contig1135
RFL_Contig1138
RFL_Contig1146
RFL_Contig1149
RFL_Contig1156
RFL_Contig1164
RFL_Contig1170
RFL_Contig1176
RFL_Contig1177
RFL_Contig1180
RFL_Contig1182
RFL_Contig1183
RFL_Contig1191
RFL_Contig1198
RFL_Contig1199
RFL_Contig11
RFL_Contig1214
RFL_Contig1222
RFL_Contig1223
RFL_Contig1233
RFL_Contig1236
RFL_Contig1238
RFL_Contig123
RFL_Contig1256
RFL_Contig1273
RFL_Contig1282
RFL_Contig1288
RFL_Contig1289
RFL_Contig1290
RFL_Contig1292
RFL_Contig1294
RFL_Contig1297
RFL_Contig1299
RFL_Contig1309
RFL_Contig1313
RFL_Contig1322
RFL_Contig1327
RFL_Contig1334
RFL_Contig1339
RFL_Contig1343
RFL_Contig1351
RFL_Contig1352
RFL_Contig1365
RFL_Contig1383
RFL_Contig1396
RFL_Contig1397
RFL_Contig1399
RFL_Contig13
RFL_Contig1410
RFL_Contig1414
RFL_Contig1416
RFL_Contig142
RFL_Contig1433
RFL_Contig1435
RFL_Contig1436
RFL_Contig1444
RFL_Contig1455
RFL_Contig1458
RFL_Contig1467
RFL_Contig146
RFL_Contig1472
RFL_Contig1476
RFL_Contig1481
RFL_Contig1498
RFL_Contig1501
RFL_Contig1503
RFL_Contig1504
RFL_Contig1515
RFL_Contig1526
RFL_Contig1529
RFL_Contig152
RFL_Contig1538
RFL_Contig1540
RFL_Contig1543
RFL_Contig1547
RFL_Contig1556
RFL_Contig1562
RFL_Contig1566
RFL_Contig156
RFL_Contig1570
RFL_Contig1572
RFL_Contig1579
RFL_Contig1580
RFL_Contig1581
RFL_Contig1586
RFL_Contig1599
RFL_Contig1620
RFL_Contig1627
RFL_Contig1628
RFL_Contig162
RFL_Contig1631
RFL_Contig1632
RFL_Contig1638
RFL_Contig1643
RFL_Contig1651
RFL_Contig1665
RFL_Contig166
RFL_Contig168
RFL_Contig1692
RFL_Contig1694
RFL_Contig1714
RFL_Contig1716
RFL_Contig1717
RFL_Contig1725
RFL_Contig1737
RFL_Contig1739
RFL_Contig173
RFL_Contig1740
RFL_Contig1746
RFL_Contig1748
RFL_Contig1752
RFL_Contig1761
RFL_Contig1774
RFL_Contig1776
RFL_Contig1777
RFL_Contig177
RFL_Contig1780
RFL_Contig1787
RFL_Contig1796
RFL_Contig1798
RFL_Contig1805
RFL_Contig1815
RFL_Contig1837
RFL_Contig1848
RFL_Contig1862
RFL_Contig1878
RFL_Contig187
RFL_Contig1886
RFL_Contig18
RFL_Contig1900
RFL_Contig1907
RFL_Contig1908
RFL_Contig1909
RFL_Contig1915
RFL_Contig1918
RFL_Contig1922
RFL_Contig1929
RFL_Contig1930
RFL_Contig1938
RFL_Contig1946
RFL_Contig1970
RFL_Contig1971
RFL_Contig1972
RFL_Contig1974
RFL_Contig1977
RFL_Contig1993
RFL_Contig19
RFL_Contig2009
RFL_Contig2021
RFL_Contig2035
RFL_Contig203
RFL_Contig2041
RFL_Contig2044
RFL_Contig2053
RFL_Contig2067
RFL_Contig2068
RFL_Contig2071
RFL_Contig208
RFL_Contig2091
RFL_Contig2093
RFL_Contig2101
RFL_Contig2109
RFL_Contig2111
RFL_Contig2112
RFL_Contig2115
RFL_Contig2118
RFL_Contig2125
RFL_Contig2133
RFL_Contig2143
RFL_Contig2144
RFL_Contig2147
RFL_Contig2167
RFL_Contig2169
RFL_Contig2177
RFL_Contig2178
RFL_Contig2180
RFL_Contig2183
RFL_Contig2200
RFL_Contig2201
RFL_Contig2202
RFL_Contig2207
RFL_Contig2219
RFL_Contig2221
RFL_Contig2222
RFL_Contig222
RFL_Contig2236
RFL_Contig2239
RFL_Contig2241
RFL_Contig224
RFL_Contig225
RFL_Contig2264
RFL_Contig2269
RFL_Contig2270
RFL_Contig2273
RFL_Contig2275
RFL_Contig2285
RFL_Contig2292
RFL_Contig2300
RFL_Contig2303
RFL_Contig2313
RFL_Contig2314
RFL_Contig2319
RFL_Contig231
RFL_Contig2326
RFL_Contig2328
RFL_Contig2335
RFL_Contig2337
RFL_Contig2338
RFL_Contig2344
RFL_Contig2360
RFL_Contig2372
RFL_Contig2374
RFL_Contig2380
RFL_Contig2381
RFL_Contig2386
RFL_Contig2392
RFL_Contig23
RFL_Contig2403
RFL_Contig2433
RFL_Contig2435
RFL_Contig2439
RFL_Contig2440
RFL_Contig2442
RFL_Contig244
RFL_Contig2450
RFL_Contig2452
RFL_Contig2459
RFL_Contig2463
RFL_Contig2474
RFL_Contig2476
RFL_Contig2477
RFL_Contig2482
RFL_Contig2495
RFL_Contig2510
RFL_Contig251
RFL_Contig2523
RFL_Contig2524
RFL_Contig2527
RFL_Contig2530
RFL_Contig2540
RFL_Contig2551
RFL_Contig2552
RFL_Contig2553
RFL_Contig256
RFL_Contig2571
RFL_Contig2572
RFL_Contig2576
RFL_Contig2593
RFL_Contig2602
RFL_Contig2604
RFL_Contig2609
RFL_Contig2610
RFL_Contig2613
RFL_Contig2621
RFL_Contig262
RFL_Contig2637
RFL_Contig263
RFL_Contig2646
RFL_Contig2651
RFL_Contig267
RFL_Contig2682
RFL_Contig2690
RFL_Contig2711
RFL_Contig2713
RFL_Contig2728
RFL_Contig2735
RFL_Contig2741
RFL_Contig2750
RFL_Contig2752
RFL_Contig2766
RFL_Contig276
RFL_Contig2779
RFL_Contig2781
RFL_Contig278
RFL_Contig2796
RFL_Contig2798
RFL_Contig27
RFL_Contig2804
RFL_Contig2806
RFL_Contig2816
RFL_Contig2833
RFL_Contig2834
RFL_Contig2841
RFL_Contig2847
RFL_Contig2848
RFL_Contig2852
RFL_Contig2854
RFL_Contig2857
RFL_Contig2870
RFL_Contig2873
RFL_Contig2876
RFL_Contig2882
RFL_Contig2888
RFL_Contig2890
RFL_Contig2898
RFL_Contig2903
RFL_Contig2905
RFL_Contig2926
RFL_Contig2930
RFL_Contig2938
RFL_Contig293
RFL_Contig2945
RFL_Contig2950
RFL_Contig2953
RFL_Contig2959
RFL_Contig2967
RFL_Contig2968
RFL_Contig296
RFL_Contig2972
RFL_Contig2980
RFL_Contig2990
RFL_Contig2997
RFL_Contig2998
RFL_Contig2
RFL_Contig3009
RFL_Contig3031
RFL_Contig3033
RFL_Contig3036
RFL_Contig303
RFL_Contig3042
RFL_Contig304
RFL_Contig3053
RFL_Contig3054
RFL_Contig305
RFL_Contig3061
RFL_Contig3066
RFL_Contig3072
RFL_Contig3081
RFL_Contig3082
RFL_Contig3089
RFL_Contig3093
RFL_Contig3099
RFL_Contig30
RFL_Contig3103
RFL_Contig310
RFL_Contig3121
RFL_Contig3126
RFL_Contig3129
RFL_Contig3132
RFL_Contig3138
RFL_Contig313
RFL_Contig3144
RFL_Contig3155
RFL_Contig315
RFL_Contig3160
RFL_Contig3163
RFL_Contig3167
RFL_Contig3168
RFL_Contig316
RFL_Contig3171
RFL_Contig3189
RFL_Contig3200
RFL_Contig3210
RFL_Contig3212
RFL_Contig3225
RFL_Contig3238
RFL_Contig3239
RFL_Contig3240
RFL_Contig3244
RFL_Contig3247
RFL_Contig325
RFL_Contig3269
RFL_Contig3272
RFL_Contig3274
RFL_Contig3276
RFL_Contig3277
RFL_Contig327
RFL_Contig3297
RFL_Contig3305
RFL_Contig330
RFL_Contig3310
RFL_Contig3312
RFL_Contig3317
RFL_Contig3323
RFL_Contig3337
RFL_Contig3344
RFL_Contig3346
RFL_Contig3356
RFL_Contig3358
RFL_Contig335
RFL_Contig3361
RFL_Contig3362
RFL_Contig3382
RFL_Contig3389
RFL_Contig3391
RFL_Contig3393
RFL_Contig3408
RFL_Contig340
RFL_Contig3425
RFL_Contig3429
RFL_Contig3436
RFL_Contig3438
RFL_Contig3441
RFL_Contig3445
RFL_Contig3446
RFL_Contig3447
RFL_Contig3450
RFL_Contig3451
RFL_Contig3453
RFL_Contig3456
RFL_Contig3463
RFL_Contig3470
RFL_Contig3471
RFL_Contig3474
RFL_Contig348
RFL_Contig3495
RFL_Contig3500
RFL_Contig3505
RFL_Contig3506
RFL_Contig3514
RFL_Contig3527
RFL_Contig3528
RFL_Contig3529
RFL_Contig3534
RFL_Contig3537
RFL_Contig353
RFL_Contig3562
RFL_Contig3572
RFL_Contig3575
RFL_Contig3586
RFL_Contig358
RFL_Contig3591
RFL_Contig3593
RFL_Contig3603
RFL_Contig3605
RFL_Contig3609
RFL_Contig3612
RFL_Contig3613
RFL_Contig3617
RFL_Contig3627
RFL_Contig3636
RFL_Contig3650
RFL_Contig3652
RFL_Contig3654
RFL_Contig3669
RFL_Contig3676
RFL_Contig367
RFL_Contig3682
RFL_Contig3684
RFL_Contig3687
RFL_Contig3693
RFL_Contig3701
RFL_Contig3705
RFL_Contig3707
RFL_Contig3718
RFL_Contig3720
RFL_Contig3730
RFL_Contig3746
RFL_Contig3747
RFL_Contig3748
RFL_Contig3756
RFL_Contig3757
RFL_Contig375
RFL_Contig3772
RFL_Contig3784
RFL_Contig3785
RFL_Contig3787
RFL_Contig378
RFL_Contig3807
RFL_Contig3820
RFL_Contig3824
RFL_Contig3825
RFL_Contig3828
RFL_Contig3834
RFL_Contig383
RFL_Contig3851
RFL_Contig3858
RFL_Contig3860
RFL_Contig3863
RFL_Contig3871
RFL_Contig3875
RFL_Contig3878
RFL_Contig3894
RFL_Contig3903
RFL_Contig3906
RFL_Contig3907
RFL_Contig390
RFL_Contig3914
RFL_Contig3926
RFL_Contig3928
RFL_Contig3930
RFL_Contig3938
RFL_Contig3945
RFL_Contig3954
RFL_Contig3955
RFL_Contig3956
RFL_Contig3962
RFL_Contig3968
RFL_Contig3969
RFL_Contig396
RFL_Contig3975
RFL_Contig3987
RFL_Contig3989
RFL_Contig3991
RFL_Contig3998
RFL_Contig4009
RFL_Contig4015
RFL_Contig401
RFL_Contig4021
RFL_Contig4022
RFL_Contig4023
RFL_Contig4028
RFL_Contig4029
RFL_Contig4036
RFL_Contig4047
RFL_Contig4048
RFL_Contig4051
RFL_Contig4061
RFL_Contig4067
RFL_Contig406
RFL_Contig407
RFL_Contig408
RFL_Contig4093
RFL_Contig4096
RFL_Contig40
RFL_Contig4101
RFL_Contig4106
RFL_Contig4125
RFL_Contig4127
RFL_Contig4131
RFL_Contig4135
RFL_Contig4142
RFL_Contig4148
RFL_Contig4150
RFL_Contig4155
RFL_Contig4156
RFL_Contig4159
RFL_Contig4162
RFL_Contig4173
RFL_Contig4177
RFL_Contig4180
RFL_Contig4185
RFL_Contig4189
RFL_Contig4198
RFL_Contig419
RFL_Contig4201
RFL_Contig4202
RFL_Contig4210
RFL_Contig4214
RFL_Contig4218
RFL_Contig421
RFL_Contig4228
RFL_Contig422
RFL_Contig423
RFL_Contig4242
RFL_Contig4251
RFL_Contig4255
RFL_Contig4256
RFL_Contig426
RFL_Contig4273
RFL_Contig4278
RFL_Contig427
RFL_Contig4280
RFL_Contig4285
RFL_Contig4286
RFL_Contig4291
RFL_Contig4299
RFL_Contig4304
RFL_Contig4306
RFL_Contig4310
RFL_Contig4314
RFL_Contig4316
RFL_Contig4317
RFL_Contig431
RFL_Contig4325
RFL_Contig433
RFL_Contig4348
RFL_Contig4355
RFL_Contig4359
RFL_Contig435
RFL_Contig4364
RFL_Contig4376
RFL_Contig4377
RFL_Contig4382
RFL_Contig4389
RFL_Contig4395
RFL_Contig4397
RFL_Contig4399
RFL_Contig4403
RFL_Contig4405
RFL_Contig4413
RFL_Contig4417
RFL_Contig4438
RFL_Contig443
RFL_Contig4441
RFL_Contig4455
RFL_Contig4458
RFL_Contig4464
RFL_Contig4468
RFL_Contig4473
RFL_Contig4478
RFL_Contig4479
RFL_Contig4481
RFL_Contig4489
RFL_Contig4496
RFL_Contig4497
RFL_Contig449
RFL_Contig4505
RFL_Contig4508
RFL_Contig4511
RFL_Contig4530
RFL_Contig4532
RFL_Contig4539
RFL_Contig453
RFL_Contig4540
RFL_Contig4545
RFL_Contig4569
RFL_Contig456
RFL_Contig4575
RFL_Contig4576
RFL_Contig4581
RFL_Contig4591
RFL_Contig4596
RFL_Contig4603
RFL_Contig4630
RFL_Contig4634
RFL_Contig4636
RFL_Contig4649
RFL_Contig464
RFL_Contig4650
RFL_Contig4656
RFL_Contig4658
RFL_Contig4665
RFL_Contig4666
RFL_Contig4674
RFL_Contig4699
RFL_Contig4701
RFL_Contig4702
RFL_Contig4722
RFL_Contig4729
RFL_Contig472
RFL_Contig4731
RFL_Contig4747
RFL_Contig4749
RFL_Contig474
RFL_Contig4766
RFL_Contig4770
RFL_Contig4775
RFL_Contig4787
RFL_Contig4788
RFL_Contig4791
RFL_Contig4795
RFL_Contig479
RFL_Contig4803
RFL_Contig4805
RFL_Contig4818
RFL_Contig4826
RFL_Contig4827
RFL_Contig4834
RFL_Contig4838
RFL_Contig4840
RFL_Contig4850
RFL_Contig4857
RFL_Contig485
RFL_Contig4866
RFL_Contig4867
RFL_Contig4880
RFL_Contig4887
RFL_Contig4900
RFL_Contig4903
RFL_Contig4904
RFL_Contig4905
RFL_Contig4908
RFL_Contig490
RFL_Contig4913
RFL_Contig4918
RFL_Contig491
RFL_Contig4922
RFL_Contig4925
RFL_Contig4926
RFL_Contig492
RFL_Contig4934
RFL_Contig4938
RFL_Contig4939
RFL_Contig4943
RFL_Contig4955
RFL_Contig4962
RFL_Contig4967
RFL_Contig4975
RFL_Contig4976
RFL_Contig4981
RFL_Contig4985
RFL_Contig4987
RFL_Contig4995
RFL_Contig4997
RFL_Contig5010
RFL_Contig5011
RFL_Contig5017
RFL_Contig5022
RFL_Contig5025
RFL_Contig5044
RFL_Contig5045
RFL_Contig504
RFL_Contig5052
RFL_Contig5053
RFL_Contig5056
RFL_Contig5057
RFL_Contig5064
RFL_Contig5068
RFL_Contig506
RFL_Contig5077
RFL_Contig5094
RFL_Contig5099
RFL_Contig50
RFL_Contig5105
RFL_Contig5110
RFL_Contig5116
RFL_Contig5121
RFL_Contig5122
RFL_Contig5125
RFL_Contig5133
RFL_Contig5149
RFL_Contig5152
RFL_Contig5153
RFL_Contig5159
RFL_Contig5165
RFL_Contig5181
RFL_Contig5186
RFL_Contig5188
RFL_Contig5202
RFL_Contig5206
RFL_Contig5209
RFL_Contig520
RFL_Contig5218
RFL_Contig5222
RFL_Contig5228
RFL_Contig5234
RFL_Contig5253
RFL_Contig5269
RFL_Contig5270
RFL_Contig5275
RFL_Contig5281
RFL_Contig5287
RFL_Contig5288
RFL_Contig5289
RFL_Contig5290
RFL_Contig5295
RFL_Contig5297
RFL_Contig52
RFL_Contig5310
RFL_Contig5314
RFL_Contig5315
RFL_Contig5318
RFL_Contig5328
RFL_Contig5336
RFL_Contig5342
RFL_Contig5344
RFL_Contig5346
RFL_Contig5348
RFL_Contig5356
RFL_Contig5364
RFL_Contig5379
RFL_Contig5392
RFL_Contig5393
RFL_Contig5395
RFL_Contig5397
RFL_Contig5399
RFL_Contig53
RFL_Contig5407
RFL_Contig5409
RFL_Contig5411
RFL_Contig5416
RFL_Contig5427
RFL_Contig5447
RFL_Contig544
RFL_Contig5451
RFL_Contig5457
RFL_Contig5458
RFL_Contig5462
RFL_Contig5468
RFL_Contig546
RFL_Contig5473
RFL_Contig5475
RFL_Contig5485
RFL_Contig5499
RFL_Contig5511
RFL_Contig5512
RFL_Contig5515
RFL_Contig5518
RFL_Contig5524
RFL_Contig5532
RFL_Contig5536
RFL_Contig5538
RFL_Contig553
RFL_Contig5540
RFL_Contig5546
RFL_Contig5549
RFL_Contig554
RFL_Contig5554
RFL_Contig5557
RFL_Contig5573
RFL_Contig5576
RFL_Contig5577
RFL_Contig5578
RFL_Contig5581
RFL_Contig5591
RFL_Contig5593
RFL_Contig5607
RFL_Contig560
RFL_Contig5618
RFL_Contig5620
RFL_Contig5621
RFL_Contig5624
RFL_Contig5627
RFL_Contig562
RFL_Contig5640
RFL_Contig5642
RFL_Contig5646
RFL_Contig5647
RFL_Contig5649
RFL_Contig5661
RFL_Contig5664
RFL_Contig5665
RFL_Contig5669
RFL_Contig5671
RFL_Contig5678
RFL_Contig5681
RFL_Contig5724
RFL_Contig5731
RFL_Contig5733
RFL_Contig5737
RFL_Contig5738
RFL_Contig5749
RFL_Contig5753
RFL_Contig5760
RFL_Contig5769
RFL_Contig5770
RFL_Contig5772
RFL_Contig5777
RFL_Contig5780
RFL_Contig5785
RFL_Contig5787
RFL_Contig5797
RFL_Contig5803
RFL_Contig5804
RFL_Contig5812
RFL_Contig5823
RFL_Contig5825
RFL_Contig5831
RFL_Contig5834
RFL_Contig5838
RFL_Contig5844
RFL_Contig584
RFL_Contig5851
RFL_Contig5852
RFL_Contig585
RFL_Contig5860
RFL_Contig5862
RFL_Contig5863
RFL_Contig5866
RFL_Contig5870
RFL_Contig5873
RFL_Contig5875
RFL_Contig5881
RFL_Contig5889
RFL_Contig5895
RFL_Contig589
RFL_Contig5902
RFL_Contig5904
RFL_Contig5905
RFL_Contig5909
RFL_Contig5910
RFL_Contig5925
RFL_Contig5929
RFL_Contig5944
RFL_Contig5951
RFL_Contig5963
RFL_Contig5968
RFL_Contig5971
RFL_Contig5977
RFL_Contig5979
RFL_Contig5982
RFL_Contig5986
RFL_Contig5989
RFL_Contig5995
RFL_Contig5996
RFL_Contig6033
RFL_Contig6037
RFL_Contig6038
RFL_Contig6050
RFL_Contig6051
RFL_Contig6054
RFL_Contig6057
RFL_Contig6058
RFL_Contig6061
RFL_Contig6067
RFL_Contig6070
RFL_Contig6074
RFL_Contig6076
RFL_Contig6078
RFL_Contig609
RFL_Contig6104
RFL_Contig6116
RFL_Contig6123
RFL_Contig612
RFL_Contig6135
RFL_Contig614
RFL_Contig6156
RFL_Contig6159
RFL_Contig615
RFL_Contig6160
RFL_Contig62
RFL_Contig636
RFL_Contig642
RFL_Contig647
RFL_Contig64
RFL_Contig650
RFL_Contig651
RFL_Contig653
RFL_Contig654
RFL_Contig65
RFL_Contig669
RFL_Contig674
RFL_Contig686
RFL_Contig688
RFL_Contig695
RFL_Contig6
RFL_Contig701
RFL_Contig702
RFL_Contig703
RFL_Contig704
RFL_Contig709
RFL_Contig713
RFL_Contig722
RFL_Contig726
RFL_Contig727
RFL_Contig731
RFL_Contig737
RFL_Contig746
RFL_Contig756
RFL_Contig757
RFL_Contig759
RFL_Contig763
RFL_Contig765
RFL_Contig767
RFL_Contig776
RFL_Contig778
RFL_Contig788
RFL_Contig78
RFL_Contig795
RFL_Contig799
RFL_Contig801
RFL_Contig806
RFL_Contig810
RFL_Contig814
RFL_Contig815
RFL_Contig819
RFL_Contig820
RFL_Contig828
RFL_Contig829
RFL_Contig844
RFL_Contig846
RFL_Contig860
RFL_Contig867
RFL_Contig871
RFL_Contig880
RFL_Contig883
RFL_Contig886
RFL_Contig900
RFL_Contig902
RFL_Contig909
RFL_Contig90
RFL_Contig912
RFL_Contig919
RFL_Contig920
RFL_Contig923
RFL_Contig929
RFL_Contig934
RFL_Contig950
RFL_Contig955
RFL_Contig957
RFL_Contig959
RFL_Contig96
RFL_Contig972
RFL_Contig973
RFL_Contig974
RFL_Contig979
RFL_Contig988
RFL_Contig993
RFL_Contig999
